# Supplementary material for: Conventional dose rate spatially-fractionated radiation therapy (SFRT) treatment response and its association with dosimetric parameters—A preclinical study in a Fischer 344 rat model
Source: PLoS One. 2020 Jun 22;15(6):e0229053. doi: 10.1371/journal.pone.0229053 (PMC7307781; doi:10.1371/journal.pone.0229053)
Supplement: S1 Data — (CSV) [file pone.0229053.s006.csv]

ID	TxType	AVGDose	PeakDose	ValleyDose	TumorEUD	TissueEUD	PVDR	ValleyWidth	PeakWidth	%Vol	BW17	TV17	ToD	Censorship
8064	20Gy_Uniform	20	20.8	20.8	19.87	20.13	1	20	20	100	0.9525	0.9123	30	0
361	20Gy_Uniform	20	20.8	20.8	19.87	20.13	1	20	20	100	1.0825	0	30	0
362	20Gy_Uniform	20	20.8	20.8	19.87	20.13	1	20	20	100	0.8361	0	30	0
655	20Gy_Uniform	20	20.8	20.8	19.87	20.13	1	20	20	100	1.0593	0.075	30	0
661	20Gy_Uniform	20	20.8	20.8	19.87	20.13	1	20	20	100	1.046	0	30	0
662	20Gy_Uniform	20	20.8	20.8	19.87	20.13	1	20	20	100	0.9155		30	0
663	20Gy_Uniform	20	20.8	20.8	19.87	20.13	1	20	20	100	1.0424	0.0807	30	0
8031	20Gy_Uniform	20	20.8	20.8	19.87	20.13	1	20	20	100	0.9857	0.223	30	0
8061	20Gy_HalfSFRT	20	39	3.1	2.88	30.54	12.6	10	10	47.8			14	1
8032	20Gy_HalfSFRT	20	39	3.1	2.88	30.54	12.6	10	10	47.8	1.0364	8.6023	25	1
8054	20Gy_HalfSFRT	20	39	3.1	2.88	30.54	12.6	10	10	47.8			7	1
8041	20Gy_HalfSFRT	20	39	3.1	2.88	30.54	12.6	10	10	47.8	1.0641		14	1
4794	20Gy_HalfSFRT	20	39	3.1	2.88	30.54	12.6	10	10	47.8	1.0607	2.858370216	18	1
581	Untreated	0	0	0	0	0		0	0	0			8	1
576	Untreated	0	0	0	0	0		0	0	0			9	1
8051	Untreated	0	0	0	0	0		0	0	0			9	1
375	Untreated	0	0	0	0	0		0	0	0			8	1
656	Untreated	0	0	0	0	0		0	0	0			8	1
658	Untreated	0	0	0	0	0		0	0	0			8	1
666	Untreated	0	0	0	0	0		0	0	0			6	1
5753	Untreated	0	0	0	0	0		0	0	0			9	1
153	50Gy_SFRT	50	225	16.8	13.12	117.31	13.3	0.9	0.31	20.3	0.9678	0.328734762	30	0
154	50Gy_SFRT	50	225	16.8	13.12	117.31	13.3	0.9	0.31	20.3	1.0147	1.129280456	30	0
8033	50Gy_SFRT	50	225	16.8	13.12	117.31	13.3	0.9	0.31	20.3			14	1
8034	50Gy_SFRT	50	225	16.8	13.12	117.31	13.3	0.9	0.31	20.3	1.0322	0.9674	30	0
4791	50Gy_SFRT	50	225	16.8	13.12	117.31	13.3	0.9	0.31	20.3	1.0817		14	1
4803	50Gy_SFRT	50	225	16.8	13.12	117.31	13.3	0.9	0.31	20.3	1.0207	2.5311	21	1
5721	20Gy_2mmSFRT	17.63	34.5	6.2	5.2	25.15	5.6	2	2.2	51.5			13	1
5722	20Gy_2mmSFRT	17.63	34.5	6.2	5.2	25.15	5.6	2	2.2	51.5			13	1
5731	20Gy_2mmSFRT	17.63	34.5	6.2	5.2	25.15	5.6	2	2.2	51.5	1.0673	9.238460301	23	1
5742	20Gy_2mmSFRT	17.63	34.5	6.2	5.2	25.15	5.6	2	2.2	51.5	1.121095271	0.783152622	30	0
5751	20Gy_2mmSFRT	17.63	34.5	6.2	5.2	25.15	5.6	2	2.2	51.5	1.1549	3.485220986	30	0
5773	20Gy_2mmSFRT	17.63	34.5	6.2	5.2	25.15	5.6	2	2.2	51.5	1.1098	4.024759288	20	1
5724	20Gy_SFRT	20	91	6.8	5.31	47.43	13.3	0.9	0.31	20.3			16	1
5743	20Gy_SFRT	20	91	6.8	5.31	47.43	13.3	0.9	0.31	20.3	1.1049	4.739588733	23	1
5744	20Gy_SFRT	20	91	6.8	5.31	47.43	13.3	0.9	0.31	20.3			17	1
5761	20Gy_SFRT	20	91	6.8	5.31	47.43	13.3	0.9	0.31	20.3	1.1375	8.01001852	27	1
4802	20Gy_SFRT	20	91	6.8	5.31	47.43	13.3	0.9	0.31	20.3	1.0726	9.795805688	18	1
4811	20Gy_SFRT	20	91	6.8	5.31	47.43	13.3	0.9	0.31	20.3			8	1
4814	20Gy_SFRT	20	91	6.8	5.31	47.43	13.3	0.9	0.31	20.3	1.1164		11	1
4804	20Gy_SFRT	20	91	6.8	5.31	47.43	13.3	0.9	0.31	20.3			15	1
5774	20Gy_SFRT	20	91	6.8	5.31	47.43	13.3	0.9	0.31	20.3			6	1
